# Supplementary material for: ASPECTS as a surrogate marker of core-perfusion mismatch in late-window large vessel occlusion stroke
Source: Eur Stroke J. 2026 Jun 8;11(6):aakag065. doi: 10.1093/esj/aakag065 (PMC13245164; doi:10.1093/esj/aakag065)
Supplement: Supplementary_material_aakag065 [file supplementary_material_aakag065.zip]

Archive with 2 entries (2 files):
- supplemental materials.docx
- STROBE-checklist-Submission-V1.pdf
